# Supplementary material for: Lactobacillus brevis M2-Fermented Whey Protein Hydrolysate Increases Slow-Wave Sleep via GABAA Receptors in Rodent Models
Source: Foods. 2024 Jun 27;13(13):2049. doi: 10.3390/foods13132049 (PMC11241806; doi:10.3390/foods13132049)
Supplement: Supplementary file 1 [file foods-13-02049-s001.zip]

Archive with 1 entries (1 files):
- foods-2992931-supplementary.pdf
